# Supplementary material for: Long-term growth data of Escherichia coli at a single-cell level
Source: Sci Data. 2017 Mar 28;4:170036. doi: 10.1038/sdata.2017.36 (PMC5369309; doi:10.1038/sdata.2017.36)
Supplement: Supplementary file 1 [file sdata201736-isa1.zip]

Archive with 3 entries (3 files):
- i_Investigation.txt
- s_study_You.txt
- a_assay_You.txt
