# Supplementary material for: Long-term growth data of Escherichia coli at a single-cell level
Source: Sci Data. 2017 Mar 28;4:170036. doi: 10.1038/sdata.2017.36 (PMC5369309; doi:10.1038/sdata.2017.36)
Supplement: Supplementary file 1 [file sdata201736-isa1.zip › i_Investigation.txt]

# Investigation File generated for Scientific Data with Investigation File Authoring Tool version 0.1.0 on 10/02/2017 - This metadata file is CC0
ONTOLOGY SOURCE REFERENCE
Term Source Name	NCBITAXON	OBI	CLO	BAO
Term Source File	http://data.bioontology.org/ontologies/NCBITAXON	http://data.bioontology.org/ontologies/OBI	http://data.bioontology.org/ontologies/CLO	http://data.bioontology.org/ontologies/BAO
Term Source Version	2016AA	2014-08-18	2.1.83	2.0
Term Source Description	National Center for Biotechnology Information (NCBI) Organismal Classification	Ontology for Biomedical Investigations	Cell Line Ontology	BioAssay Ontology
INVESTIGATION
Investigation Identifier
Investigation Title
Investigation Description
Investigation Submission Date
Investigation Public Release Date
INVESTIGATION PUBLICATIONS
Investigation PubMed ID
Investigation Publication DOI
Investigation Publication Author List
Investigation Publication Title
Investigation Publication Status
Investigation Publication Status Term Accession Number
Investigation Publication Status Term Source REF
INVESTIGATION CONTACTS
Investigation Person Last Name
Investigation Person Mid Initials
Investigation Person First Name
Investigation Person Address
Investigation Person Phone
Investigation Person Fax
Investigation Person Email
Investigation Person Affiliation
Investigation Person Roles
Investigation Person Roles Term Accession Number
Investigation Person Roles Term Source REF
STUDY
Study Identifier	10.1038/sdata.2017.36
Study Title	Long-term growth data of Escherichia coli at a single-cell level
Study Submission Date	07/10/2016
Study Public Release Date	28/03/2017
Study Description	http://www.nature.com/articles/sdata201736#abstract
Study File Name	s_study_You.txt
Comment[Subject Keywords]	///;////;/;/;///
Comment[Manuscript Licence]	CC BY-4.0
Comment[Experimental Metadata Licence]	CC0
Comment[Supplementary Information File Name]	
Comment[Supplementary Information File Type]	x-zip-compressed
Comment[Supplementary Information File URL]	http://www.nature.com/articles/sdata201736#supplementary-information
Comment[Data Repository]	figshare
Comment[Data Record Accession]	doi:10.6084/m9.figshare.c.3493548
Comment[Data Record URI]	http://dx.doi.org/10.6084/m9.figshare.c.3493548
STUDY DESIGN DESCRIPTORS
Study Design Type	parallel group design	time series design
Study Design Type Term Accession Number	OBI:0500006	OBI:0500020
Study Design Type Term Source REF	OBI	OBI
STUDY PUBLICATIONS
Study PubMed ID	""
Study Publication DOI	doi:10.1038/nature14562
Study Publication Author List	""
Study Publication Title	""
Study Publication Status	published
Study Publication Status Term Accession Number	
Study Publication Status Term Source REF	
STUDY FACTORS
Study Factor Name	culture temperature
Study Factor Type	temperature
Study Factor Type Term Accession Number	PATO:0000146
Study Factor Type Term Source REF	OBI
STUDY ASSAYS
Study Assay Measurement Type	cell growth
Study Assay Measurement Type Term Accession Number	GO:0016049
Study Assay Measurement Type Term Source REF	CLO
Study Assay Technology Type	optical microscopy
Study Assay Technology Type Term Accession Number	BAO:0000451
Study Assay Technology Type Term Source REF	BAO
Study Assay Technology Platform	""
Study Assay File Name	a_assay_You.txt
STUDY PROTOCOLS
Study Protocol Name	Fabrication of microfluidic device	Cell strain and growth condition	Image acquisition	Image analysis and data processing
Study Protocol Type	protocol	protocol	image acquisition function	information processor function
Study Protocol Type Term Accession Number	OBI:0000272	OBI:0000272	OBI:0000397	OBI:0000392
Study Protocol Type Term Source REF	OBI	OBI	OBI	OBI
Study Protocol Description				
Study Protocol URI	""	""	""	""
Study Protocol Version				
Study Protocol Parameters Name	""	""	microscope	""
Study Protocol Parameters Name Term Accession Number	""	""	""	""
Study Protocol Parameters Name Term Source REF	""	""	""	""
Study Protocol Components Name	""	""	""	""
Study Protocol Components Type	""	""	""	""
Study Protocol Components Type Term Accession Number	""	""	""	""
Study Protocol Components Type Term Source REF	""	""	""	""
STUDY CONTACTS
Study Person Last Name	Tanouchi	Pai	Park	Huang	Buchler	You
Study Person First Name	Yu	Anand	Heungwon	Shuqiang	Nicolas E.	Lingchong
Study Person Mid Initials						
Study Person Email	""	""	""	""	""	you@duke.edu
Study Person Phone						
Study Person Fax						
Study Person Address						
Study Person Affiliation	Department of Bioengineering, Stanford University, Stanford, California 94305, USA	The Gladstone Institutes (Virology and Immunology), San Francisco, San Francisco, California 94107, USA	Fred Hutchinson Cancer Research Center, Seattle, Washington 98109, USA	Department of Biomedical Engineering, Duke University, Durham, North Carolina 27708, USA	Department of Physics, Duke University, Durham, North Carolina 27708, USA	Department of Biomedical Engineering, Duke University, Durham, North Carolina 27708, USA
Study Person Roles						
Study Person Roles Term Accession Number						
Study Person Roles Term Source REF						
Comment[Study Person ORCID]					0000-0003-3940-3432	
Comment[Funder]						
Comment[FundRef ID]						
Comment[Funder Term Source REF]						
Comment[Grant Identifier]						
