# Supplementary material for: Long-term growth data of Escherichia coli at a single-cell level
Source: Sci Data. 2017 Mar 28;4:170036. doi: 10.1038/sdata.2017.36 (PMC5369309; doi:10.1038/sdata.2017.36)
Supplement: Supplementary file 1 [file sdata201736-isa1.zip › s_study_You.txt]

Source Name	Characteristics[organism]	Term Source REF	Term Accession Number	Protocol REF	Protocol REF	Sample Name	Factor Value[culture temperature]
Roy Kishony	Escherichia coli str. K-12 substr. MC4100	NCBITAXON	NCBITaxon:1403831	Fabrication of microfluidic device	Cell strain and growth condition	MC4100_37C	37C
Roy Kishony	Escherichia coli str. K-12 substr. MC4100	NCBITAXON	NCBITaxon:1403831	Fabrication of microfluidic device	Cell strain and growth condition	MC4100_27C	27C
Roy Kishony	Escherichia coli str. K-12 substr. MC4100	NCBITAXON	NCBITaxon:1403831	Fabrication of microfluidic device	Cell strain and growth condition	MC4100_25C	25C
