# Supplementary material for: Long-term growth data of Escherichia coli at a single-cell level
Source: Sci Data. 2017 Mar 28;4:170036. doi: 10.1038/sdata.2017.36 (PMC5369309; doi:10.1038/sdata.2017.36)
Supplement: Supplementary file 1 [file sdata201736-isa1.zip › a_assay_You.txt]

Sample Name	Protocol REF	Parameter Value[microscope]	Assay Name	Raw Data File	Comment[Data Repository]	Comment[Data Record Accession]	Comment[Data Record URI]	Protocol REF	Derived Data File	Comment[Data Repository]	Comment[Data Record Accession]	Comment[Data Record URI]	Factor Value[culture temperature]
MC4100_37C	Image acquisition	DeltaVision Elite microscope	MC4100_37C	MC4100_37C.zip	figshare	doi:10.6084/m9.figshare.c.3493548	http://dx.doi.org/10.6084/m9.figshare.c.3493548	Image analysis and data processing	Analysis_MC4100_37C.zip	figshare	doi:10.6084/m9.figshare.c.3493548	http://dx.doi.org/10.6084/m9.figshare.c.3493548	37C
MC4100_27C	Image acquisition	DeltaVision Elite microscope	MC4100_27C	MC4100_27C.zip	figshare	doi:10.6084/m9.figshare.c.3493548	http://dx.doi.org/10.6084/m9.figshare.c.3493548	Image analysis and data processing	Analysis_MC4100_27C.zip	figshare	doi:10.6084/m9.figshare.c.3493548	http://dx.doi.org/10.6084/m9.figshare.c.3493548	27C
MC4100_25C	Image acquisition	DeltaVision Elite microscope	MC4100_25C	MC4100_25C.zip	figshare	doi:10.6084/m9.figshare.c.3493548	http://dx.doi.org/10.6084/m9.figshare.c.3493548	Image analysis and data processing	Analysis_MC4100_25C.zip	figshare	doi:10.6084/m9.figshare.c.3493548	http://dx.doi.org/10.6084/m9.figshare.c.3493548	25C
